# Supplementary material for: Modeling gene-by-environment interaction in comorbid depression with alcohol use disorders via an integrated bioinformatics approach
Source: BioData Min. 2008 Jul 17;1:2. doi: 10.1186/1756-0381-1-2 (PMC2547861; doi:10.1186/1756-0381-1-2)
Supplement: Additional file 1 — Detailed PubMed database queries. [file 1756-0381-1-2-S1.xls]

## Sheet: Sheet1
Short form, PubMed Queries	MeSH Qualified PubMed Queries, 9 Dec 2007	# PubMed Citations
depression AND ethanol	("Depressive Disorder"[Mesh] OR "Depression"[Mesh] OR "Depressive Disorder, Major"[Mesh]) AND ("Ethanol"[Mesh] OR "Alcohol-Induced Disorders, Nervous System"[Mesh])	263
depression AND MTHFR	("Depressive Disorder"[Mesh] OR "Depression"[Mesh] OR "Depressive Disorder, Major"[Mesh]) AND "methylenetetrahydrofolate reductase (nadph2)"[MeSH Terms]	12
ethanol AND MTHFR	("Ethanol"[Mesh] OR "Alcohol-Induced Disorders, Nervous System"[Mesh]) AND "methylenetetrahydrofolate reductase (nadph2)"[MeSH Terms]	5
depression AND ethanol AND MTHFR	("Depressive Disorder"[Mesh] OR "Depression"[Mesh] OR "Depressive Disorder, Major"[Mesh]) AND ("Ethanol"[Mesh] OR "Alcohol-Induced Disorders, Nervous System"[Mesh]) AND "methylenetetrahydrofolate reductase (nadph2)"[MeSH Terms]	0
depression AND TNF	("Depressive Disorder"[Mesh] OR "Depression"[Mesh] OR "Depressive Disorder, Major"[Mesh]) AND "tumor necrosis factor-alpha"[MeSH Terms]	92
ethanol AND TNF	("Ethanol"[Mesh] OR "Alcohol-Induced Disorders, Nervous System"[Mesh]) AND "tumor necrosis factor-alpha"[MeSH Terms]	321
depression AND ethanol AND TNF	("Depressive Disorder"[Mesh] OR "Depression"[Mesh] OR "Depressive Disorder, Major"[Mesh]) AND ("Ethanol"[Mesh] OR "Alcohol-Induced Disorders, Nervous System"[Mesh]) AND "tumor necrosis factor-alpha"[MeSH Terms]	1
depression AND NFkB	("Depressive Disorder"[Mesh] OR "Depression"[Mesh] OR "Depressive Disorder, Major"[Mesh]) AND ("NF-kappa B"[Mesh] OR "NF-kappa B p50 Subunit"[Mesh] OR "NF-kappa B p52 Subunit"[Mesh] OR "Transcription Factor RelA"[Mesh])	2
ethanol AND NFkB	("Ethanol"[Mesh] OR "Alcohol-Induced Disorders, Nervous System"[Mesh]) AND ("NF-kappa B"[Mesh] OR "NF-kappa B p50 Subunit"[Mesh] OR "NF-kappa B p52 Subunit"[Mesh] OR "Transcription Factor RelA"[Mesh])	185
depression AND ethanol AND NFkB	("Depressive Disorder"[Mesh] OR "Depression"[Mesh] OR "Depressive Disorder, Major"[Mesh]) AND ("Ethanol"[Mesh] OR "Alcohol-Induced Disorders, Nervous System"[Mesh]) AND ("NF-kappa B"[Mesh] OR "NF-kappa B p50 Subunit"[Mesh] OR "NF-kappa B p52 Subunit"[Mesh] OR "Transcription Factor RelA"[Mesh])	0
depression AND TNFR	("Depressive Disorder"[Mesh] OR "Depression"[Mesh] OR "Depressive Disorder, Major"[Mesh]) AND "Receptors, Tumor Necrosis Factor"[Mesh]	19
ethanol AND TNFR	("Ethanol"[Mesh] OR "Alcohol-Induced Disorders, Nervous System"[Mesh]) AND "Receptors, Tumor Necrosis Factor"[Mesh]	44
depression AND ethanol AND TNFR	("Depressive Disorder"[Mesh] OR "Depression"[Mesh] OR "Depressive Disorder, Major"[Mesh]) AND ("Ethanol"[Mesh] OR "Alcohol-Induced Disorders, Nervous System"[Mesh]) AND "Receptors, Tumor Necrosis Factor"[Mesh]	0
depression and APOE	("Depressive Disorder"[Mesh] OR "Depression"[Mesh] OR "Depressive Disorder, Major"[Mesh]) AND ("Apolipoproteins E"[Mesh] OR "Apolipoprotein E2"[Mesh] OR "Apolipoprotein E3"[Mesh] OR "Apolipoprotein E4"[Mesh])	91
ethanol and APOE	("Ethanol"[Mesh] OR "Alcohol-Induced Disorders, Nervous System"[Mesh]) AND ("Apolipoproteins E"[Mesh] OR "Apolipoprotein E2"[Mesh] OR "Apolipoprotein E3"[Mesh] OR "Apolipoprotein E4"[Mesh])	42
depression AND ethanol AND APOE	("Depressive Disorder"[Mesh] OR "Depression"[Mesh] OR "Depressive Disorder, Major"[Mesh]) AND ("Ethanol"[Mesh] OR "Alcohol-Induced Disorders, Nervous System"[Mesh]) AND ("Apolipoproteins E"[Mesh] OR "Apolipoprotein E2"[Mesh] OR "Apolipoprotein E3"[Mesh] OR "Apolipoprotein E4"[Mesh])	0
Short form, PubMed Queries	MeSH Qualified PubMed Queries, 9 Dec 2007	# PubMed Citations
depression AND CBS	("Depressive Disorder"[Mesh] OR "Depression"[Mesh] OR "Depressive Disorder, Major"[Mesh]) AND "Cystathionine beta-Synthase"[Mesh]	1
ethanol AND CBS	("Ethanol"[Mesh] OR "Alcohol-Induced Disorders, Nervous System"[Mesh]) AND "Cystathionine beta-Synthase"[Mesh]	2
depression AND ethanol AND CBS	("Depressive Disorder"[Mesh] OR "Depression"[Mesh] OR "Depressive Disorder, Major"[Mesh]) AND ("Ethanol"[Mesh] OR "Alcohol-Induced Disorders, Nervous System"[Mesh]) AND "Cystathionine beta-Synthase"[Mesh]	0
depression AND BHMT	("Depressive Disorder"[Mesh] OR "Depression"[Mesh] OR "Depressive Disorder, Major"[Mesh]) AND ("Betaine-Homocysteine S-Methyltransferase"[Mesh] OR "BHMT2 protein, human "[Substance Name] OR "BHMT protein, human "[Substance Name])	0
ethanol AND BHMT	("Ethanol"[Mesh] OR "Alcohol-Induced Disorders, Nervous System"[Mesh]) AND ("Betaine-Homocysteine S-Methyltransferase"[Mesh] OR "BHMT2 protein, human "[Substance Name] OR "BHMT protein, human "[Substance Name])	6
depression AND ethanol AND BHMT	("Depressive Disorder"[Mesh] OR "Depression"[Mesh] OR "Depressive Disorder, Major"[Mesh]) AND ("Ethanol"[Mesh] OR "Alcohol-Induced Disorders, Nervous System"[Mesh]) AND ("Betaine-Homocysteine S-Methyltransferase"[Mesh] OR "BHMT2 protein, human "[Substance Name] OR "BHMT protein, human "[Substance Name])	0
depression AND SHMT	("Depressive Disorder"[Mesh] OR "Depression"[Mesh] OR "Depressive Disorder, Major"[Mesh]) AND "SHMT1 protein, human "[Substance Name]	0
ethanol AND SHMT	("Ethanol"[Mesh] OR "Alcohol-Induced Disorders, Nervous System"[Mesh]) AND "SHMT1 protein, human "[Substance Name]	0
depression AND ethanol AND SHMT	("Depressive Disorder"[Mesh] OR "Depression"[Mesh] OR "Depressive Disorder, Major"[Mesh]) AND ("Ethanol"[Mesh] OR "Alcohol-Induced Disorders, Nervous System"[Mesh]) AND "SHMT1 protein, human "[Substance Name]	0
depression AND MTR	("Depressive Disorder"[Mesh] OR "Depression"[Mesh] OR "Depressive Disorder, Major"[Mesh]) AND "5-Methyltetrahydrofolate-Homocysteine S-Methyltransferase"[Mesh]	1
ethanol AND MTR	("Ethanol"[Mesh] OR "Alcohol-Induced Disorders, Nervous System"[Mesh]) AND "5-Methyltetrahydrofolate-Homocysteine S-Methyltransferase"[Mesh]	17
depression AND ethanol AND MTR	("Depressive Disorder"[Mesh] OR "Depression"[Mesh] OR "Depressive Disorder, Major"[Mesh]) AND ("Ethanol"[Mesh] OR "Alcohol-Induced Disorders, Nervous System"[Mesh]) AND "5-Methyltetrahydrofolate-Homocysteine S-Methyltransferase"[Mesh]	0
depression AND folate	("Depressive Disorder"[Mesh] OR "Depression"[Mesh] OR "Depressive Disorder, Major"[Mesh]) AND ("Folic Acid"[Mesh] OR "5-methyltetrahydrofolate "[Substance Name])	133
ethanol AND folate	("Ethanol"[Mesh] OR "Alcohol-Induced Disorders, Nervous System"[Mesh]) AND ("Folic Acid"[Mesh] OR "5-methyltetrahydrofolate "[Substance Name])	237
depression AND ethanol AND folate	("Depressive Disorder"[Mesh] OR "Depression"[Mesh] OR "Depressive Disorder, Major"[Mesh]) AND ("Ethanol"[Mesh] OR "Alcohol-Induced Disorders, Nervous System"[Mesh]) AND ("Folic Acid"[Mesh] OR "5-methyltetrahydrofolate "[Substance Name])	0
depression AND p53	("Depressive Disorder"[Mesh] OR "Depression"[Mesh] OR "Depressive Disorder, Major"[Mesh]) AND ("Tumor Suppressor Protein p53"[Mesh] OR "Genes, p53"[Mesh])	0
ethanol AND p53	("Ethanol"[Mesh] OR "Alcohol-Induced Disorders, Nervous System"[Mesh]) AND ("Tumor Suppressor Protein p53"[Mesh] OR "Genes, p53"[Mesh])	43
depression AND ethanol AND p53	("Depressive Disorder"[Mesh] OR "Depression"[Mesh] OR "Depressive Disorder, Major"[Mesh]) AND ("Ethanol"[Mesh] OR "Alcohol-Induced Disorders, Nervous System"[Mesh]) AND ("Tumor Suppressor Protein p53"[Mesh] OR "Genes, p53"[Mesh])	0
depression AND HNF4a	("Depressive Disorder"[Mesh] OR "Depression"[Mesh] OR "Depressive Disorder, Major"[Mesh]) AND ("Hnf4a protein, rat "[Substance Name] OR "Hnf4a protein, mouse "[Substance Name] OR "HNF4A protein, human "[Substance Name])	0
ethanol AND HNF4a	("Ethanol"[Mesh] OR "Alcohol-Induced Disorders, Nervous System"[Mesh]) AND ("Hnf4a protein, rat "[Substance Name] OR "Hnf4a protein, mouse "[Substance Name] OR "HNF4A protein, human "[Substance Name])	0
depression AND ethanol AND HNF4a	("Depressive Disorder"[Mesh] OR "Depression"[Mesh] OR "Depressive Disorder, Major"[Mesh]) AND ("Ethanol"[Mesh] OR "Alcohol-Induced Disorders, Nervous System"[Mesh]) AND ("Hnf4a protein, rat "[Substance Name] OR "Hnf4a protein, mouse "[Substance Name] OR "HNF4A protein, human "[Substance Name])	0
