# Supplementary material for: Modeling gene-by-environment interaction in comorbid depression with alcohol use disorders via an integrated bioinformatics approach
Source: BioData Min. 2008 Jul 17;1:2. doi: 10.1186/1756-0381-1-2 (PMC2547861; doi:10.1186/1756-0381-1-2)
Supplement: Additional file 3 — List of 2,531 keywords used in PDG-ACE analysis. [file 1756-0381-1-2-S3.txt]

a2,a3,a4,abdominal,abl,ablation,abnormal,abnormality,abortion,absorption,abuse,acceleration,accessory,acetate,acetyl,acetylation,acetylcholine,acetylcholinesterase,acetylgalactosamine,acetylglucosamine,acetyltransferase,acid_phosphatase,acidic,acids,acrosome,actinin,action,actions,activin,actomyosin,acyl,acyltransferase,adaptation,adaptor_protein,additive,adenine,adenocarcinoma,adenoid,adenomatous,adenosine,adenosylmethionine,adenovirus,adenylate,adenylyl,adherence,adherens,adhesive,adipocyte,adipose,adjuvant,administration,adolescent,adp,adrenal,adrenergic,advanced,adverse,aerobic,aeruginosa,african,age,aged,agent,agents,aggregation,aging,agonist,agrin,aid,aids,air,airway,ala,alanine,albumin,alcohol,aldehyde,aldolase,aldosterone,alignment,alkaline,alkaloid,alkyl,alkylation,allelic,allergen,allergy,allosteric,alloy,alpha1,alpha2,alpha2beta1,alpha3,alpha3beta1,alpha4,alpha4beta1,alpha5,alpha5beta1,alpha6,alpha6beta1,alpha6beta4,alpha9,alphav,alphavbeta3,altitude,alu,alveolar,alzheimer,amide,amiloride,amine,amino_acid_motif,amino_acid_sequence,amino_acid_substitution,aminobutyric_acid,aminopeptidase,aminotransferase,ammonia,amnion,amniotic_fluid,amp,ampa,amplification,amplified,amygdala,amylase,amyloid,analog,anaphase,anaphylatoxin,androgen,anemia,anergy,aneuploidy,angiogenesis,angiotensin,angiotensinogen,angle,animal,anion,ankyrin,annexin,anoikis,antagonism,antagonist,anterior,antibody,anticoagulant,anticodon,antigen_presentation,antigen_receptor,antigenic,antigens,antimicrobial,antineoplastic,antioxidant,antiphospholipid,antiporter,antisense,antithrombin,antitumor,antiviral,aorta,aortic,apc,ape,apex,apolipoprotein,apparatus,appetite,application,applied,aquaporin,aqueous,arabidopsis,arabinose,arachidonate,arachidonic_acid,archaea,archaeal,area,arg,arginine,arm,aromatase,aromatic,array,arrest,arrestin,arsenic,arsenite,art,arteritis,artery,articular,aryl,arylsulfatase,asc,ascorbate,ascorbic_acid,asn,asp,asparagine,aspartate,aspartic,aspergillus,aspirin,assay,assessment,astrocyte,atherogenic,atom,atresia,atrial,attachment,attack,attention,attenuated,atypical,auditory,augmentation,autoantibody,autoantigen,autocrine,autoimmunity,autologous,autonomic,availability,avian,axis,axon,axonal,b1,b2,b4,b5,back,background,bacteria,bacterial,bactericidal,bag,balance,balanced,band,barrier,basal,base,basement,basic_amino_acid,bb,bcg,bear,bed,behavior,behavioral,benzo,benzoate,beta3,beta4,bias,bicarbonate,bilayer,bile,biliary,bilirubin,biochemical,biogenic,biology,biopsy,biotin,birth,bis,bisphenol,bk,black,bladder,blastocyst,bleeding,block,blockade,blocking,blood_cell,blood_coagulation,blood_group,blood_pressure,blood_vessel,body,bombesin,bond,bonding,bone,border,botulinum_toxin,bovine,bradykinin,branched,branching,brca1,brca2,breakage,broad,bronchial,brown,bud,budding,bundle,burden,burst,butyrate,bypass,c1,c4,cadherin,cadmium,caenorhabditis,calcification,calcineurin,calcitonin,calcium_channel,calcium_phosphate,calcium_signaling,calmodulin,calnexin,calpain,calreticulin,cancer_vaccine,candida,canine,cannabinoid,cap,capacity,capillary,capping,caprolactam,capsid,capture,carbamoyl,carbohydrate,carbohydrates,carbon,carbonate,carbonic,carboxyl,carboxylase,carboxylate,carboxylic_acid,carboxypeptidase,carcinoembryonic_antigen,cardiac,cardiopulmonary_bypass,cardiovascular,carnitine,carotid,carp,carrier_protein,cartilage,casein,caspase,cassette,cat,catalase,catalysis,cataract,catechol,catecholamine,cathepsin,cation,cationic,caveolae,caveolin,cavity,cc,ccr5,cd,cd11a,cd11b,cd11c,cd14,cd18,cd19,cd2,cd20,cd26,cd27,cd28,cd3,cd30,cd31,cd34,cd36,cd4,cd40,cd44,cd45,cd5,cd55,cd56,cd59,cd7,cd8,cd80,cd95,cdc,cdc25,cdc28,cdc42,celiac,cell_adhesion_molecule,cell_communication,cell_culture,cell_fusion,cell_line,cell_lineage,cell_membrane,cell_movement,cell_polarity,cell_size,cell_survival,cell_wall,center,central_nervous_system,centriole,centromere,centrosome,ceramide,cerebellar,cerebellum,cerebral,cerebrospinal_fluid,cerebrovascular,cervical,cervix,cftr,chains,chaperone,chaperonin,characteristics,chemical,chemoattractant,chemokine,chemotactic,chemotaxis,chemotherapy,chick,chicken,child,children,chimera,chimeric,chinese,chitin,chlamydia_trachomatis,chlamydomonas,chloride,chlorophyll,cho,cholera,cholesterol,choline,cholinergic,chondrocyte,chondrogenesis,chondroitin,chorionic,chromosomal,chromosome_segregation,chromosomes,chronically,chylomicron,chymotrypsin,cilia,ciliary,circadian,circular_dichroism,circulating,circulation,circulatory,cisplatin,citrate,clamp,classical,clathrin,clearance,clock,clonal,clone,cloning,closed,closure,clot,clustering,cmp,coa,coagulation,coat,coated,coatomer_protein,cobalt,cocaine,cochlea,coculture,code,coenzyme,cofactor,cohort,coiled,cold,coli,collagen,collagenase,collecting,collection,colonic,colony,combination,combinatorial,combined,commitment,communication,community,comparative,compartment,competitive,complement,complementary,complementation,complete,composite,composition,compound,compounds,computational,concentrating,concentration,conductance,conduction,cone,cones,confidence_interval,confined,conformation,conformational,conjugate,conjugated,conjugation,connective,connexin,consensus,conservation,conserved_sequence,constant,consumption,contact,content,continuous,contractile,contraction,contrast,control_group,controlled,convergence,conversion,convertase,cooperation,copper,cord,cornea,corneal,coronary,corpus,cortex,cortical,corticotropin,cos,coupling,cpg,creatine,creatinine,cross,crystallin,crystallization,crystallography,culture,cultured,curcumin,cutaneous,cxc,cxcr4,cy,cyclase,cyclic,cyclin,cycling,cyclooxygenase,cyclophilin,cyclosporin,cyp1a1,cyp2e1,cystathionine,cystatin,cystic,cystine,cytidine,cytochrome,cytogenetic,cytokine_receptor,cytomegalovirus,cytoprotection,cytosine,cytoskeletal,cytosol,cytotoxic,cytotoxicity,d1,d2,d3,d4,damage,day,dcc,dde,ddt,deacetylase,dead,deaminase,deamination,death,decarboxylase,decarboxylation,decidua,defective,defense,defensin,degranulation,dehydratase,dehydroepiandrosterone,dehydrogenase,delayed,delivery,denaturation,dendrite,dendritic,dengue,density,dental,dentate_gyrus,deoxy,deoxyribonuclease,depletion,depression,deprivation,depth,derivative,dermatan_sulfate,dermis,desaturase,desensitization,design,desmosome,detection,detergent,determination,determining,detoxification,developmental,dexamethasone,diabetic,diacylglycerol,diagnosis,diagnostic,dialysis,diet,dietary,differential,differentiation_antigen,diffraction,diffusion,digestion,digestive,dilatation,dimer,dimerization,dinucleotide,dioxygenase,dipeptidase,dipeptidyl_peptidase,diphosphate,directed,disabled,disc,disease_susceptibility,disequilibrium,disintegrin,disorder,disposal,disposition,dissection,dissociation,distal,disulfide,divalent,diversity,division,dna_damage,dna_fragmentation,dna_helicase,dna_ligase,dna_methylation,dna_mutational_analysis,dna_repair,dna_replication,dna_topoisomerase,dog,dolichol,donor,dopa,dopamine,dosage,dose,double,doxorubicin,drosophila_melanogaster,drug,dual,duct,duodenum,duplex,duplication,dynamics,dynamin,dynein,dystrophin,e1,e1a,e1b,e2,e3,e4,ear,eating,ectoderm,ectopic,editing,ef,effective,effectiveness,egg,elastase,elastic,elastin,elderly,electrolyte,electron,electrophoretic,elegans,elements,elongation,embryo,embryonic,enamel,encephalitis,endemic,endocrine,endocytosis,endometrium,endonuclease,endopeptidase,endosome,endothelial_growth_factor,endothelin,endothelium,endotoxin,endurance,energy,enhancement,enhancer,enteric,enterocyte,entorhinal_cortex,env,envelope,environment,environmental,enzyme_activator,enzyme_inhibitor,eosinophil,eph,epha2,epha4,ephb1,ephb2,ephrin,epidermal,epidermis,epididymal,epididymis,epimerase,epithelial_cell,epithelium,epitope,epsilon,equilibrium,equine,erbb,error,erythroblast,erythrocyte,erythroid,erythropoiesis,erythropoietin,escape,escherichia_coli,esophageal,esophagus,ester,esterase,esterification,estradiol,estrogen,ethanol,ethylmaleimide,etoposide,eukaryotic_cell,evaluation,evoked,evolution,examination,exchange,exchanger,excision,excitatory,exercise,exocrine,exocytosis,exonuclease,exoribonuclease,expansion,experimental,exposure,extended,extension,external,extracellular_matrix_protein,extract,eye,f1,fab,face,facial,factor_viii,factor_xa,fad,failure,falciparum,fall,fallopian_tube,fast,fasting,fat,fatal,fatty,fc,feedback,feeding,female,femoral,ferric,ferritin,fertility,fertilization,fetal,fetus,fever,fiber,fibrillar,fibrin,fibrinogen,fibrinolysis,fibrinolytic,fibroblast,fibronectin,fibrosis,field,filament,filling,filter,finding,fish,fission,fixation,fixed,flagellin,flanking,flap,flavin,flavodoxin,flavoprotein,flow,fluid,fluids,fluorescence,fluorescent,fly,fms,foam,focal,focus,focused,folding,folic_acid,follicle,follicular,follistatin,food,foot,force,forced,forebrain,formyl,fos,founder,fourth,fracture,fragment,fragmentation,frameshift_mutation,free,frequency,fresh,frontal,fructose,fsh,fucose,fucosyltransferase,fungal,fungi,fus,fusion,g0,g1,g2,ga,gaba,gag,gain,galactosamine,galactose,galactosidase,galactoside,galactosyltransferase,galectin,gallbladder,gamete,ganglia,ganglion,ganglioside,gap,gas,gastric_acid,gastric_mucosa,gastrin,gastrointestinal,gated,gating,gc,gel,gelatinase,gelsolin,gene_amplification,gene_conversion,gene_deletion,gene_duplication,gene_expression_regulation,gene_fusion,gene_silencing,gene_therapy,general_transcription_factor,genetic_heterogeneity,genetic_marker,genetically,genetics,genistein,genomic,genotype,germ,germinal,gestational,gi,giant,gingival,gingivalis,gland,glaucoma,glia,glial,gln,globin,globoside,globulin,glomerular,glu,glucagon,glucan,glucocorticoid,gluconeogenesis,glucosamine,glucose,glucosidase,glucosyltransferase,glucuronate,glucuronidase,glucuronosyltransferase,glutamate,glutamic_acid,glutamine,glutathione,gly,glyceraldehyde,glycerol,glycerophospholipid,glycine,glycogen,glycolipid,glycolysis,glycophorin,glycosaminoglycan,glycosphingolipid,glycosylated,glycosylation,glycosylphosphatidylinositol,glycosyltransferase,glyoxylate,gm,gmp,goblet,golgi_apparatus,gonad,gonadal,gonadotropin,gp120,gradient,graft,granule,granulocyte,granulosa,gray,green,gross,growth_cone,growth_factor_receptor,growth_hormone,growth_inhibitor,gs,guanine,guanosine,guanylate,guanylyl,gut,h1,h2,h3,hair,hamster,hand,handling,haplotype,hdl,head,healing,health,healthy,hearing,heart,heat,heavy,hedgehog,hela,helical,helicase,helicobacter_pylori,helper,hematologic,hematopoiesis,hematopoietic,heme,hemodialysis,hemoglobin,hemolytic,hemopexin,hemorrhagic,hemostasis,hemostatic,heparan,heparin,hepatic,hepatitis,hepatocyte,heritable,herpes,herpesvirus,heterochromatin,heterogeneity,heterogeneous,heterologous,heterotrimeric,heterozygosity,heterozygote,hexokinase,hip,hippocampal,hippocampus,histamine,histidine,histocompatibility_antigen,histological,histone_deacetylase,history,hla,hmgb,hmgb1,hmgb2,holoenzyme,homeobox,homeodomain,homing,homocysteine,homologous,homozygote,hormonal,hormone_replacement_therapy,hormones,host,hpv,hrs,ht29,human_chromosome,human_genome,human_milk,human_papillomavirus,hyaluronic_acid,hybrid,hybridization,hydratase,hydrocarbon,hydrogen,hydrolysis,hydrophilic,hydroxy,hydroxyl,hydroxylase,hydroxylation,hydroxysteroid,hypermutation,hypertonic,hypotension,hypothalamic,hypothalamus,hypoxia,ice,ige,igf,igg,iia,iib,ile,ill,illness,image,imaging,imbalance,immobilized,immune_system,immunity,immunodeficiency,immunodominant,immunohistochemistry,immunologic,immunological,immunophilin,immunosuppression,immunosuppressive,immunotherapy,imp,impact,impaired,implantation,imprinting,inactivated,inactivation,incidence,inclusion,index,indicator,indicators,indirect,inducer,infant,infectious,infiltration,influenza,information,infusion,inheritance,inhibin,initiator,injection,injury,inorganic,inosine,inositol,insect,insulin_receptor,insulin_resistance,intake,integrase,integration,integrin_alpha2beta1,integrin_alphav,intensive,intercellular,interference,interfering,interferon,intergenic,intermediate,international,interphase,interstitial,interval,intervention,intestinal,intestine,intima,intracellular_membrane,intracranial,intracytoplasmic,intrahepatic,intramolecular,intrauterine,intrinsic,intron,invasive,inversion,inwardly,iodine,ion_channel,ionizing_radiation,iron,irradiation,ischemic,islands,islets,isoenzyme,isolation,isoleucine,isomerase,isotype,iv,iva,ix,japanese,jejunum,joining,joint,jun,junction,jurkat,juvenile,k562,kallikrein,kappa,karyopherin,kazal,kb,kell,keratan_sulfate,keratin,keratinocyte,keto,ketone,kidney_transplantation,killer,kinesin,kinetics,kinetochore,kininogen,kirsten,kit,knee,knockout,knowledge,kringle,kunitz,l1,la,labeling,labor,lactalbumin,lactate,lactation,lactoferrin,lactose_synthase,lambda,lamin,lamina,laminin,langerhans,laryngeal,late,latency,lateral,layer,ldl,lead,leader,lectin,left,leg,leishmania,lens,leptin,lethal,leu,leucine_zipper,leukemic,leukocyte,leukotriene,lewis,lewy,leydig,lh,library,lichen,lie,life,ligases,ligation,light,limb,limit,line,lineage,linear,lining,linkage,linoleic_acid,lip,lipase,lipid_peroxidation,lipids,lipoamide,lipolysis,lipopolysaccharide,lipoprotein,lipoxygenase,lithium,liver_regeneration,liver_transplantation,living,load,lobe,local,loci,logistic,longevity,longitudinal,lower,luciferase,lumbar,lupus,luteal,luteinizing_hormone,ly,lyase,lyme,lymph,lymphatic,lymphocyte,lymphocytic,lymphoid,lymphokine,lymphotoxin,lysine,lysophosphatidylcholine,lysophospholipase,lysosome,lytic,m1,m2,m3,macroglobulin,macromolecular,macrophage,magnesium,magnetic,major_histocompatibility_complex,malaria,malate_dehydrogenase,male,mammary,management,manganese,manipulation,mannose,mannosidase,mannosyltransferase,mapping,marginal,marrow,masking,mass,mast,material,maternal,matrix_metalloproteinase,maturation,maturity,maximal,maximum,mdr,measles_virus,measure,measurement,mechanical,mechanotransduction,media,medial,median,mediator,mediterranean,medulla,megakaryocyte,meiosis,melanin,melanocyte,melanosome,melatonin,membrane_fusion,membrane_glycoprotein,membrane_lipid,membrane_potential,memory,menstrual_cycle,mental,meperidine,mesoderm,messenger,met,metabolic,metabotropic,metalloendopeptidase,metalloproteinase,metallothionein,metaphase,methamphetamine,methane,methionine,method,methotrexate,methyl,methylase,methylation,methyltransferase,mg,mhc,microbial,microfibril,microfilament,microglia,microsatellite,microsome,microtubule,microvilli,middle,midline,migrating,milk,mineral,mineralocorticoid_receptor,minimally,minor,minute,mismatch,missense,mitochondria,mitochondrial_dna,mitochondrial_protein,mitogen,mitosis,mixed,mixture,mobility,mobilization,modified,modifier,modifiers,modulator,molecular_chaperone,molecular_cloning,molecular_evolution,molecular_structure,molecular_weight,molybdenum,monitoring,monkey,monoamine,monocarboxylic,monoclonal,monocyte,monomeric,mononuclear,monooxygenase,monophosphate,morbidity,morphine,morphogenesis,mortality,mosaicism,motility,motion,motor,mouth,movement,msh,mu,mucin,mucosa,mucosal,mucus,multidrug,multigene_family,murine,muscarinic,muscle_cell,muscle_contraction,muscle_development,mutagenesis,mutants,mutational,myb,myc,mycobacterium_tuberculosis,myelin,myeloid,myeloma,myelomonocytic,myelopoiesis,myoblast,myocardial,myocardium,myocyte,myod,myogenic,myogenin,myometrium,myosin,myristate,na,nad,nadh,nadp,nadph,nasal,natural,nature,neck,necrosis,nef,neocortex,neonatal,neoplasm,neoplastic,neovascularization,nephritis,nephron,nerve,nervous,net,network,networks,neural,neuregulin,neurite,neurofibrillary,neurofibromatosis,neurofilament,neurologic,neurological,neuromuscular,neuron,neuropeptide,neuropilin,neuroprotective,neurotensin,neurotoxin,neurotransmitter_receptor,neurotransmitters,neurotrophic,neurotrophin,neutral,neutralization,neutrophil,newborn,nicotinamide,nicotine,nicotinic,night,nitric_oxide,nitrobenzene,nitrogen,nitrogenous,nod,node,nonmuscle,norepinephrine,northern,nuclear_antigen,nuclear_envelope,nuclear_localization_signal,nuclear_matrix,nuclear_pore,nuclear_protein,nuclear_receptor,nuclear_rna,nuclease,nuclei,nucleic,nucleobase,nucleocapsid,nucleocytoplasmic,nucleolar,nucleolus,nucleoside,nucleosome,nucleotidase,nucleotides,nucleotidyltransferase,nude_mice,null,nutritional,obese,obesity,observation,occlusion,occlusive,ocular,odds_ratio,odontogenesis,oligonucleotide,oligosaccharide,oncogene,oncogenic,oocyte,oogenesis,open,operating,operative,opioid,opsin,optic,oral,orange,orbital,order,orf,organ,organelle,organic,organogenesis,orientation,origin,ornithine,osteoblast,osteocalcin,osteoclast,osteogenesis,osteonectin,outcome,outer,output,ovalbumin,ovary,overlapping,ovulation,oxaloacetate,oxidant,oxidase,oxidative,oxidized,oxidoreductases,oxygen,oxygenase,oxygenation,oxytocin,p1,p120,p14arf,p16,p2,p22,p24,p300,p42,p5,p53_gene,p6,packaging,paclitaxel,pain,pair,pairing,palate,palmitate,palmitoyl,pan,pancreas,pancreatic_ribonuclease,paper,papilla,papillary,paracrine,parasite,parathyroid,parietal,partial,particle,parturition,patch,paternal,pathogen,pathology,patient,patterning,pc12,peak,pediatric,pedigree,pelvic,penetrance,pentose,pepsin,peptide_hormone,peptide_receptor,peptidoglycan,peptidylprolyl,performance,perinatal,period,periodic,periodicity,periodontal,peripheral_nerve,peripheral_nervous_system,periplasmic,peritoneal,permanent,permeability,peroxidase,peroxisome,pertussis_toxin,pest,phage,phagocyte,phagocytosis,pharmacokinetics,pharmacologic,phe,phenol,phenylalanine,phi,phorbol,phosphatidic_acid,phosphatidylcholine,phosphatidylethanolamine,phosphatidylserine,phosphoadenosine,phosphodiesterase,phosphoenolpyruvate,phosphoglycerate_mutase,phospholipase,phospholipid,phosphoprotein,phosphoribosyl,phosphorus,phosphorylase,phosphoserine,phosphosulfate,phosphotransferase,phosphotyrosine,photoreceptor,phototransduction,physical,physiologic,physiological_process,physiology,pig,pigment,pigmentation,pit,pituitary,placenta,placental,placentation,plant,plaque,plasma_cell,plasmid,plasmin,plasminogen,plasmodium_falciparum,plasticity,plate,platelet,playing,pleural,ploidy,pneumonia,pneumoniae,point,pol,polarity,polarization,poliovirus,poly,polyadenylation,polyamine,polycyclic,polymer,polymerase_chain_reaction,polymeric,polymorphic,polyphosphate,polyposis,polyprotein,polypyrimidine,polysaccharide,polyubiquitin,pombe,pool,porcine,pore,porin,porphyrin,porphyromonas_gingivalis,portal,position,post,posterior,postnatal,postoperative,postprandial,postsynaptic,potassium,potentials,potentiation,predictive,predisposition,prefrontal_cortex,pregnancy,pregnane,preimplantation,premature,prenatal,preoperative,presentation,preservation,pressure,presynaptic,prevalence,prevention,primase,primate,primed,primer,principal,prion,pro,probability,probe,procollagen,profile,profiling,progenitor,progesterone,prognosis,program,projection,prokaryotic,prolactin,proliferating,proline,prolonged,promoter_regions,prone,property,prophase,proportional,prospective,prostaglandin,prostaglandins,prostatic,protease_inhibitor,protection,protective,protein_folding,protein_isoform,protein_p53,protein_precursor,protein_subunit,proteinase,proteoglycan,proteolipid,prothrombin,protocol,proton,protozoa,proximal,prp,prpc,pseudogene,pseudomonas_aeruginosa,pseudouridine,psychiatric,puberty,pulmonary,pulse,pump,purification,purine,purinergic,purkinje,putrescine,px,pylori,pyramidal,pyrene,pyridine,pyridoxal,pyridoxine,pyrimidine,pyrophosphatase,pyrophosphate,pyruvate,quality,quantitative,quaternary,quercetin,quinone,rab,rab3a,rab4,rab5,rabbit,rac,rac1,radial,radiation,radical,radiotherapy,ral,ran,random,range,rap,rap1,rare,ras_protein,rate,ratio,ray,reaction,reactive,reading_frame,rearrangement,recessive,recombinant,recombination,record,recovery,rectal,recurrent,red,reducing,reductase,reduction,reference,refractory,regeneration,regional,regression,regular,rejection,rel,relation,relationship,relative,relaxation,relaxin,remission,remodeling,removal,renin,repair,reperfusion,repetitive,replacement,replication,reporter,repression,reproduction,reproductive,requirement,rescue,research,resection,reserve,residual,residue,resonance,resorption,respiration,respiratory,response_element,rest,restoration,restriction,retention,retina,retinal,retinoblastoma,retinoic,retinoid,retrograde,retrovirus,rev,reversal,reverse,rgs,rh,rheumatoid,rhinovirus,rho,rhoa,rhob,riboflavin,ribonuclease,ribonucleoprotein,ribonucleoside,ribonucleotide,ribose,ribosomal,ribosome,ricin,risk_factor,rna_editing,rna_helicase,rna_interference,rna_splicing,rod,rodent,rolling,root,rough_endoplasmic_reticulum,route,rrna,ryanodine,s1,s100,s6,saccharomyces_cerevisiae,saliva,salivary,salmonella,salt,salvage,sample,sarcolemma,sarcoma,sarcomere,sarcoplasmic_reticulum,satellite,scale,scanning,scattering,scavenger,schizosaccharomyces,schwann,scid,sclerosing,screen,screening,sea,secondary,secretin,secretory,segmental,segregation,selectin,selection,selective,selenium,selenocysteine,semaphorin,semen,seminal,sendai_virus,senile,sense,sensitivity,separation,sequence_analysis,sequence_homology,sequential,ser,sera,series,serotonin,serous,serpin,sertoli,severity,sex,sexual,shear,sheath,shedding,sheep,shift,shock,sialic_acid,sialyltransferase,sickle,sigma,sign,signal_recognition_particle,silencer,silencing,silent,simian,simple,simplex,single_nucleotide_polymorphism,sister,situ,size,sk,skeletal,skeleton,skin,sleep,small_interfering_rna,small_intestine,smoke,smooth,snail,snake,social,sodium,soft,solubility,solution,solvent,somatic,somatomedin,somatostatin,son,sorting,sos,sos1,sound,source,southern,sp1,space,spacer,spectrin,spectrometry,spectroscopy,spectrum,sperm,spermatid,spermatogenesis,spermatozoa,spermidine,spermine,sphingolipid,sphingomyelin,sphingosine,spinal,spindle,spine,spinocerebellar,spleen,splenic,spliceosome,spontaneous,spreading,sputum,sry,stage,staining,standard,staphylococcus,starch,statistical,status,staurosporine,stellate,stem,steroid,sterol,stimulating,stimulator,stimulatory,stomach,storage,stored,strains,strength,streptococcal,streptococcus,streptomycin,stress_fiber,stretch,striatum,stroke,stroma,stromal,subcellular,subcutaneous,subset,substance,substances,substantia_nigra,substitute,substitution,substrate_specificity,subtilisin,succinate,sucrose,sugar,suggestion,suicide,sulfatase,sulfate,sulfotransferase,sulfur,superior,superoxide,supply,supporting,suppressor_gene,suprachiasmatic,surface_antigen,surfactant,surgery,surgical,surveillance,survival_rate,swelling,switch,switching,sympathetic,symporter,synapse,synapsin,synaptic,synaptophysin,synaptosome,synergism,synovial,synthase,synthetase,synthetic,systems,t1,t3,t4,t7,tag,tagged,tail,talin,tamoxifen,tandem,tankyrase,tar,taste,tata,tau,taurine,tax,tc,tea,technique,techniques,technology,teeth,telomerase,telomere,telomeric,temperature,template,temporal,tenascin,tension,termination,tertiary,test,testicular,testing,testis,testosterone,tetracycline,tetrahydrofolate,tfii,tfiia,tfiib,tfiid,tfiiib,th1,th2,thalamus,thapsigargin,therapeutic,therapy,thermal,theta,thiamine_pyrophosphate,thickness,thin,thioredoxin,thr,threshold,thrombin,thrombomodulin,thrombopoietin,thrombospondin,thymic,thymidine,thymidylate_synthase,thymine,thymosin,thymus,thyroglobulin,thyroid,thyrotropin,thyroxine,tight,time,tissue_culture,tobacco,tolerance,tongue,tonsil,tooth,topoisomerase,total,toxic,toxicity,toxin,trabecular_meshwork,trace,tract,traditional,traffic,training,trait,transaminase,transcriptase,transcription_factor_tfiid,transcription_initiation_site,transducer,transducin,transfection,transfer,transferases,transferrin,transform,transformation,transformed,transforming,transgene,transgenic,transglutaminase,transit,transition,translocator,transmission,transplant,transplantation,transport_vesicle,transposable,transposase,trapping,trauma,tricarboxylic_acid,triglyceride,trimester,trinucleotide,triphosphate,triplet,trisomy,trka,trna,trophoblast,tropomyosin,troponin,trp,trypsin,trypsinogen,tryptophan,tu,tubal,tube,tuberculosis,tubule,tubulin,tumor_necrosis_factor,turkey,typing,tyr,u1,u2,u5,u937,ubiquinone,ultraviolet,umbilical,uncoupling,unit,units,universal,unsaturated,untranslated,upper,uptake,uracil,urea,uridine,urinary,urine,uterine,uteroglobin,uterus,va,vaccination,vaccinia_virus,vacuolar,vacuole,vaginal,val,valine,variable,variance,variation,vas,vascular_endothelium,vasoactive,vasoconstriction,vasoconstrictor,vasodilation,vasodilator,vasopressin,vault,vector,vein,velocity,venous,ventral,ventricle,ventricular,version,vertebrate,vesicle,vesicular,vessel,vestibular,vi,viability,vif,vii,viia,viii,villi,vimentin,vinculin,viral,virion,virulence,virus_replication,visceral,vision,visual,vital,vitamin,vitreous,vitronectin,vldl,volume,von,vpr,vpu,vulgaris,walker,wall,wasp,water,wave,weight,western,wild,wilms,work,world,wound,wt1,xa,xenobiotics,xenograft,xenopus,xi,xii,year,yolk_sac,zebrafish,zeta,zipper,zona_pellucida,zone,
